# Supplementary material for: M-Encapsulated Be12O12 Nano-Cage (M = K, Mn, or Cu) for CH2O Sensing Applications: A Theoretical Study
Source: Nanomaterials (Basel). 2023 Dec 19;14(1):7. doi: 10.3390/nano14010007 (PMC10780420; doi:10.3390/nano14010007)
Supplement: Supplementary file 1 [file nanomaterials-14-00007-s001.zip]

Archive with 1 entries (1 files):
- nanomaterials-2754967-supplementary.pdf
